# Supplementary material for: Assessment of a Structurally Modified Alternanthera Mosaic Plant Virus as a Delivery System for Sarcoma Cells
Source: Viruses. 2024 Oct 16;16(10):1621. doi: 10.3390/v16101621 (PMC11512230; doi:10.3390/v16101621)
Supplement: Supplementary file 1 [file viruses-16-01621-s001.zip]

Archive with 1 entries (1 files):
- viruses-3200994-supplementary.pdf
